# Supplementary material for: Genome-wide analysis of the polyphenol oxidase gene family reveals that MaPPO1 and MaPPO6 are the main contributors to fruit browning in Musa acuminate
Source: Front Plant Sci. 2023 Feb 14;14:1125375. doi: 10.3389/fpls.2023.1125375 (PMC9971926; doi:10.3389/fpls.2023.1125375)
Supplement: Supplementary file 2 [file Table_2.xlsx]

## Sheet: Sheet2
Table S1 Primers used in this study
Function	Gene name	Primer sequence（5'-3'）
		Forward		Reverse
qRT-PCR	MaPPO1	CTTCACTCAGCATGCCAACG		CCATGGCAGGAAGAGCCATGA
	MaPPO2	GCACTCCATGTTCGTCCCA		GCCGCACTTGGAGAGATCAG
	MaPPO3	GGCACTGACAAAGGTTGATGC		ATGGGAAGGCAGCAGTTGG
	MaPPO5	TCGACTACAACGGAACCGAC		TGCCCATGTCCTCGAGATTG
	MaPPO6	CTTCTGCCACCATTGCAATGTC		GAGGCAGTCGCTCATCTTG
	MaPPO7	GAAAGCACTGCATCCGACAG		TTCATAGTTTCCGCTCGGCTC
	MaPPO8	GCGAATTCGGGACGACACC		CTATGCGCCAGCCTAACGAAG
	MaPPO9	CTACTACCAGCAGGCGAACG		TCAGACAGCGGGGATGACTC
	MaPPO10	GGCGGACAACAGAGAGATGG		GCAACAGTAGACCGGACGAT
CDs amplification	MaPPO1	ATGGCTTCTATCTCGCAGCTAATCA		TCAATCAACTAACTCGATCTTGAGACTGC
	MaPPO2	ATGGCCGGCCTTCCTTATTC		TCACTTGGAAAAGTCAATCCGAAG
	MaPPO3	ATGGCAGAGATCGGCAATCC		TCACTTGGTGAAGTCAATCCGAAG
	MaPPO4	ATGTCCACCGGAGCGG		CTACATATCTCTGGCCATATCAGTCT
	MaPPO5	ATGGTCAGCCTTCCTAAAGCTAC		TCAATTTGGGAAATCGATGCGG
	MaPPO6	ATGTCCCTGCTGTTGAACTC		TTAGATGGCGGCGGTAGAATCTG
	MaPPO7	ATGTCCCTGCTGTTGAACTCTAG		TTAGATGGCGGCGGTAGAATC
	MaPPO8	ATGTCTCTCCTGTTGAACTCTAGC		TTAGATGACGGCGGGAGTATCT
	MaPPO9	ATGGCTCTCCAGTTGAACTCTAG		TTAGATGGCGGCGGTAGAATC
	MaPPO10	ATGGAGGGCAAACGATGGTT		CTACTTCATGTAGTCGATCCGGA
Subcellular localization analysis	MaPPO1-GFP	GAGCTCGGTACCCGGGGATCCATGGCTTCTATCTCGCAGCT		CAGGTCGACTCTAGAGGATCCATCAACTAACTCGATCTTGAGACTGC
	MaPPO6-GFP	GAGCTCGGTACCCGGGGATCCATGTCCCTGCTGTTGAACTC		CAGGTCGACTCTAGAGGATCCGATGGCGGCGGTAGAATCTG
	MaPPO7-GFP	GAGCTCGGTACCCGGGGATCCATGTCCCTGCTGTTGAACTCTAG		CAGGTCGACTCTAGAGGATCCGATGGCGGCGGTAGAATC
	MaPPO10-GFP	GAGCTCGGTACCCGGGGATCCATGGAGGGCAAACGATGGTT		CAGGTCGACTCTAGAGGATCCCTTCATGTAGTCGATCCGGA
